# Supplementary material for: Household concepts of wellbeing and the contribution of palliative care in the context of advanced cancer: A Photovoice study from Blantyre, Malawi
Source: PLoS One. 2018 Aug 22;13(8):e0202490. doi: 10.1371/journal.pone.0202490 (PMC6104988; doi:10.1371/journal.pone.0202490)
Supplement: S4 File — (ZIP) [file pone.0202490.s004.zip]

Archive with 25 entries (25 files):
- example images/example1.tif
- example images/example10.tif
- example images/example11.tif
- example images/example12.tif
- example images/example13.tif
- example images/example14.tif
- example images/example15.tif
- example images/example16.tif
- example images/example18.tif
- example images/example19.tif
- example images/example2.tif
- example images/example20.tif
- example images/example21.tif
- example images/example22.tif
- example images/example23.tif
- example images/example24.tif
- example images/example25.tif
- example images/example26.tif
- example images/example3.tif
- example images/example4.tif
- example images/example5.tif
- example images/example6.tif
- example images/example7.tif
- example images/example8.tif
- example images/example9.tif
